# Supplementary material for: A novel uORF regulates folliculin to promote cell growth and lysosomal biogenesis during cardiac stress
Source: Sci Rep. 2025 Jan 27;15:3319. doi: 10.1038/s41598-025-87107-3 (PMC11770079; doi:10.1038/s41598-025-87107-3)
Supplement: Supplementary file 2 — Supplementary Material 2 [file 41598_2025_87107_MOESM2_ESM.xlsx]

## Sheet: Tabelle1
	Supplementary table 2: Dual luciferase 5'UTR reporter sequence
	The table lists the 5'UTR sequences used in the dual luciferase 5'UTR reporter assays. The sequences were ordered as gene synthesis requests from Bio-Cat. The psiCheck2.0 plasmid from Promega was used as vector backbone. The 5'UTR sequences were placed upstream of the Renilla luciferase gene. Highlighted in bold in the wild-type sequence is the FLCN uORF. Underlined in the ∆uORF sequence is the A…
	human FLCN 5'UTR	wild-type	﻿GGCGGGGCTGCGGGACCGCGAGTGAGTGTGGTCGCTCCTGGTTCTGCCAGCTCCCCTGAGAGCCTGAACCCGGGCTTGAGAGCCTCGCCACCCCGGGTGACATCCCTGCCGTGGGCTTGGGGGCTCTGGGTGTGATTCCGCCGGTCCGGGTCCCGCAGCGACCACCTACCCAGCGCAGTCAGGGGCGGGGCTGGGACCCAGAGCGGGACCCCGGCTGCCGAGTCCAGGTGTCCCGCGGGCCTCGATTTGGGGAGCAGAAAACGCCAGGTCTTCAAGGGTGTCTGCCACCACCATGCCTGACCCATTTGGCAGCAGCCTCGTGTGTGGTGGTCTGGTGTGGACGGTGGAAGCGTGATTCTGCTGAGTGTCAGTGTGACCACTCGTGCTCAGCCGTATCT…
	human FLCN 5'UTR	∆uORF	﻿GGCGGGGCTGCGGGACCGCGAGTGAGTGTGGTCGCTCCTGGTTCTGCCAGCTCCCCTGAGAGCCTGAACCCGGGCTTGAGAGCCTCGCCACCCCGGGTGACATCCCTGCCGTGGGCTTGGGGGCTCTGGGTGTGATTCCGCCGGTCCGGGTCCCGCAGCGACCACCTACCCAGCGCAGTCAGGGGCGGGGCTGGGACCCAGAGCGGGACCCCGGCTGCCGAGTCCAGGTGTCCCGCGGGCCTCGATTTGGGGAGCAGAAAACGCCAGGTCTTCAAGGGTGTCTGCCACCACCTTGCCTGACCCATTTGGCAGCAGCCTCGTGTGTGGTGGTCTGGTGTGGACGGTGGAAGCGTGATTCTGCTGAGTGTCAGTGTGACCACTCGTGCTCAGCCGTATCT…
