# Supplementary material for: A novel uORF regulates folliculin to promote cell growth and lysosomal biogenesis during cardiac stress
Source: Sci Rep. 2025 Jan 27;15:3319. doi: 10.1038/s41598-025-87107-3 (PMC11770079; doi:10.1038/s41598-025-87107-3)
Supplement: Supplementary file 3 — Supplementary Material 3 [file 41598_2025_87107_MOESM3_ESM.xlsx]

## Sheet: Tabelle1
	Supplementary table 1: Oligonucleotides used in this study for RT-qPCR measurements
	Gene	Species	Forward Primer	Reverse Primer
	FLCN	human	TGTGTTCAGCCACACCTTCTT	TAGGAATGGCGTGAAGGCTG
	18S	human	CTGGATACCGCAGCTAGGAATA	CCGGTCCAAGAATTTCACCTCT
	ACTIN	human	TCCCTGGAGAAGAGCTACG	GTAGTTTCGTGGATGCCACA
	Flcn	rat	TGAACCTTGTCCATTCCGCA	GAGTGGCTGTGTGTACCTCC
	18S	rat	CGAGCCGCCTGGATACC	CATGGCCTCAGTTCCGAAAA
	Hprt	rat	TCAGACCGCTTTTCCCGCGA	TCACTAATCACGACGCTGGGACTGAG
	Tfeb	rat	GAAGCGAGAGCTAACAGATGCT	GATGGTGCCTTTGTTCCAGC
	Tfe3	rat	TACCCCAGCTATCACCGTCA	GCCTGCGTCGTTCAATTAGG
	Mitf	rat	CAGCGTGTATTTTCCCCACAG	GCATGTCTGGATCATTTGACTTGG
	Pdk	rat	TTTCCAGGCCAACCAATCCA	GCGTTGGAGCAGTGGAGTAT
	Fis	rat	GTTTGAATACGCCTGGTGCC	CAGTCCCCGCACATACTTCA
	Mfn1	rat	GATTGGCATCCCTCACGTCT	GCACAGTCGAGCAAAAGTGG
	Mfn2	rat	ACCAGCTAGAAACGAGATGTCC	TCGCTGATTCCCCTGACCTT
	Lamp2	rat	CGAAGCTCGTCCTGCTCTTT	TCACAGCCCAAGAGAGAGTG
	Ctsf	rat	GTTGCCATTAACGCCTTCGG	TTAGAGCGGTTGCCATAGCC
	Atp6v1c1	rat	CCAGCGGAGTTGACTTGGTT	CAGACGCCCGAGACTTTAGG
	Cln3	rat	GCCTTCTCTCAGTCAGTGGG	CCCAGGTAAGACAGCGATCC
	Gla	rat	GCCATCAACCAAGACCCCTT	CCAGGATTGCAGGCTAGTCC
	Atp6vob	rat	TGTTCTGTGGAGTCTGCGTG	TCTGGAGGTCTGAAGGATTGC
	Nppa	rat	GGAGCAAATCCTGTGTACAGTG	ACCTCATCTTCTACCGGCAT
